# Supplementary material for: MEK1/2 inhibitor U0126, but not nimodipine, reduces upregulation of cerebrovascular contractile receptors after subarachnoid haemorrhage in rats
Source: PLoS One. 2019 Apr 12;14(4):e0215398. doi: 10.1371/journal.pone.0215398 (PMC6461292; doi:10.1371/journal.pone.0215398)
Supplement: S1 Dataset — (XLSX) [file pone.0215398.s001.xlsx]

## Sheet: Fig1A
Sham	SAH	SAH + vehicle	SAH + high dose U0126	SAH + single high dose U0126	SAH + low dose U0126	SAH + i.t. nimodipine	SAH + s.c. nimodipine
2.343	2.162	1.579	0.421	0.174	1.042	1.175	3.313
2.72	3.624	2.087	2.08985	0.866	1.652	1.174	2.2298
0.637	3.43	2.417	0.386	0.889	0.138	2.015	4.785
1.336	1.608	1.679	3.647	2.213	1.499	2.982	1.455
3.854	1.104	0.146	2.351	0.476	2.289	1.1549	1.568
2.219	0.333	1.062	0.802	1.712	1.654	1.07	2.1
2.595	2.555	0.586	3.117	1.329	2.462	0.821	3.14
2.589	4.493	3.934	0.57	1.2	0.227	5.039	3.292
3.295	4.817	2.69	2.509	0.927	2.181	3.338	2.245
4.263	3.543	2.523	4.282	0.451	2.806	1.417	2.4499
	1.322	3.585	2.499	1.583	4.377	1.505
	1.828	2.295	3.568	0.732	3.702
				2.603
				0.733

## Sheet: Fig1B
Sham	SAH	SAH + vehicle	SAH + high dose U0126	SAH + single high dose U0126	SAH + low dose U0126	SAH + i.t. nimodipine	SAH + s.c. nimodipine
1.6	1.4	1.4	1.52	1.24	1.2	1	1.36
1.28	1.2	1.4	1.4	1.24	1.4	1.24	1.56
1.4	1.32	1.36	1.16	1.4	1.2	1.32	1.48
1.48	1.36	1.32	1.28	1.32	1.56	1.12	1.52
1.32	1.28	1.36	1.4	1.36	1.44	1.12	1.52
1.36	1.44	1.4	1.12	1.4	1.36	1.56	1.68
1.36	1.28	1.4	1.2	1.56	1.4	1.12	1.28
1.32	1.44	1.64	1.32	1.4	1.36	1.44	1.44
1.4	1.32	1.4	1.48	1.32	1.44	1.44	1.36
1.28	1.32	1.48	1.52	1.44	1.44	1.4	1.24
	1.28	1.2	1.48	1.28	1.48	1.36
	1.48	1.32	1.36	1.32	1.44
				1.4
				1.4

## Sheet: Fig1C
Sham	SAH	SAH + vehicle	SAH + high dose U0126	SAH + single high dose U0126	SAH + low dose U0126	SAH + i.t. nimodipine	SAH + s.c. nimodipine
1.7945	2.282	1.3095	1.493	0.698	1.024	1.175	1.9325
0.903	1.89	1.5245	2.849	1.156	0.961	1.237	2.095
2.276	0.863	0.759	1.1975	1.223	1.403	1.847	1.141
1.9345	2.558	2.399	2.598	0.8545	1.759	0.7095	2.3695
2.842	3.1665	1.813	2.256	0.702	1.732	2.9085	1.8135
	1.134	2.3635	2.1565	1.237	2.764	1.0595
				1.859

## Sheet: Fig1D
Sham	SAH	SAH + vehicle	SAH + high dose U0126	SAH + single high dose U0126	SAH + low dose U0126	SAH + i.t. nimodipine	SAH + s.c. nimodipine
28	16.5	1	28	0	17.5	2	0
42	18.5	0	0	56.5	1	45	31
0	0	42	12.5	15	11	11.5	40.5
12	57	24	14	49	3	63.5	45.5
48	50.5	13.5	53.5	0	14	42.5	10
	22.5	26.5	22	1	18	28
				52

## Sheet: Fig2
ET-1 Concentration	Sham					SAH						SAH + vehicle						SAH + high dose U0126						SAH + single high dose U0126							SAH + low dose U0126						SAH + i.t. nimodipine						SAH + s.c. nimodipine
1e-14	-1	-4	-3	-4	-6	18	-5	-13	-10	-21	-37	-9	-5	-7	-5	0	-8	-1	6	12	2	11	0	-16.4	-4.32	-15.01	-5.85	0.65	38.6	-2.36	-2.49	-7.04	-7.27	-7.88	-2.91	17.26	-6.3	-6.41	9.7	-5.09	-1.18	-4.42	3.09	-12.11	-11.88	-4.38	-4.69
3e-14	-1	-3	-2	-4	4	33	-2	-12	-8	-19	-30	-8	-5	-6	-3	4	-8	-1	7	11	1	20	0	-16.17	-0.25	-14.19	-4.47	0.43	42.14	23.85	-1.16	-6.98	-4.85	-7.35	-1.71	22.2	-5.19	-2.4	9.01	-3.16	-1.46	0	-4.03	-11.02	-8.62	-4.35	-3.97
1e-13	-1	-4	-1	-3	8	40	1	-9	-9	-18	-7	-9	-5	-4	-3	7	-8	0	11	8	0	21	1	-12.47	5.23	-13.49	-5.44	1.08	62.22	33.73	1.57	-6.99	8.89	-7.19	-1.36	28.79	-6.13	-3.24	9.33	0.55	-1.69	4.3	-1.61	-10.06	-1.92	-1.53	-4.04
3e-13	1	-5	0	-1	18	47	7	-3	-4	-13	16	-9	-4	-4	-1	12	-7	1	14	8	1	27	2	-13.63	7.35	-13.49	-3.74	3.88	81.62	44.52	3.88	-6	9.84	-7.96	1.44	42.46	-4.6	-0.27	8.64	1.98	-1.24	17.27	7.46	-9.17	1.11	3.71	-3.82
1e-12	2	-5	1	2	28	53	12	-1	0	-8	29	-8	-3	-1	0	14	-7	2	17	8	-1	29	3	-11.66	9.78	-13.08	-2.52	2.8	85.91	50.66	5.11	-3.1	11.48	-7.8	6.14	53.54	-3.66	1.07	10.88	2.62	0.98	29.33	13.5	-8.52	7.78	16.39	-1.78
3e-12	5	-5	5	23	29	64	19	35	8	4	44	-8	-3	-1	3	24	-5	5	24	9	0	33	5	-8.08	19.44	-10.4	6.64	2.7	104.93	75.59	9.52	-0.42	12.99	-8.2	12.19	66.7	0.94	11.37	12.86	7.36	13.13	44.05	18.96	-6.53	10.16	26.39	0.75
1e-11	9	-4	9	32	35	70	28	72	10	16	59	-7	-1	2	8	31	-3	9	28	10	1	37	11	-0.12	27.33	-6.89	11.77	7.55	110.68	91.8	20.08	2.53	20.68	-7.88	23.62	86.39	6.38	12.75	16.42	17.45	19.8	50.44	27.07	-4.3	14.02	37.15	4.89
3e-11	32	-1	22	49	60	81	35	95	19	29	88	-3	4	5	20	50	3	17	38	19	4	53	17	7.74	55.99	2.04	36.91	15.86	124.26	105.99	39.95	6.32	34.31	-6.5	47.95	99.85	34.55	32.15	25.66	16.8	34.43	69.39	35.4	2.88	27.22	43.35	22.03
1e-10	79	2	34	70	92	99	54	125	38	46	118	5	12	10	37	70	17	24	51	27	13	60	32	33.26	75.91	9.23	61.43	35.06	138.34	130.21	66.41	11.47	44.07	-3.25	64.28	109.95	95.06	51.83	41.06	50.59	46.66	106.24	41.73	24.38	52.86	61.25	42.71
3e-10	109	18	64	125	117	110	77	181	88	69	156	36	54	25	58	104	38	43	70	53	28	84	64	91.57	141.61	28.68	116.6	98.81	164.12	169.49	118.69	29.42	103.15	12.19	99.89	125.15	195.83	87.41	68.83	104.75	72.65	146.04	78.56	48.04	103.42	79.29	64.02
1e-09	163	76	118	166	144	134	119	318	144	115	204	98	129	52	101	143	105	93	110	107	75	117	98	213.39	194.4	70.56	243.87	217.26	177.83	202.73	201.87	63.44	150.59	50.73	133.61	131.36	316.34	152	114.22	201.14	119.61	210.64	95.92	102.12	133.16	104.3	114.36
3e-09	177	166	160	195	153	145	141	355	174	123	217	193	208	151	154	173	158	137	132	166	114	155	141	358.78	222.94	151.05	311	311.43	177.83	220.89	275.66	157.64	196.26	93.18	143.03	131.36	367.4	181.89	150.34	310.68	148.13	244.81	128.82	176.88	211.28	149.03	210.56
1e-08	182	277	162	195	153	147	153	355	194	130	217	245	218	270	164	175	166	147	138	187	132	161	156	390.65	224.51	212.79	311	343.15	177.83	220.89	282.47	274.18	209.85	184.52	143.58	131.36	367.4	192.31	163.89	370.24	166.84	257.56	163.56	203.46	280.48	156.81	241.28
3e-08	182	277	162	195	153	147	153	355	194	132	217	255	218	284	164	175	167	147	138	187	132	161	156	390.65	224.51	221.85	311	343.15	177.83	220.89	282.47	288.33	209.85	209.06	143.58	131.36	367.4	194.86	163.89	370.24	166.84	257.56	192.06	251.74	300.13	163.06	241.28
1e-07	182	277	162	195	153	147	153	355	194	132	217	255	218	284	164	175	167	147	138	187	132	161	156	390.65	224.51	221.85	311	343.15	177.83	220.89	282.47	288.33	209.85	209.99	143.58	131.36	367.4	194.86	163.89	370.24	166.84	257.56	192.06	251.74	300.13	163.06	241.28

## Sheet: Fig3 and 4
	Sham	SAH	SAH + vehicle	SAH + high dose U0126	SAH + single high dose U0126	SAH + low dose U0126	SAH + i.t. nimodipine	SAH + s.c. nimodipine
Low - 24h	2	4	3	8	8	9	9	5
High - 24h	18	20	21	16	20	15	15	15
Low - 48h	0	8	3	0	5	1	10	2
High - 48h	20	16	21	24	23	23	14	18

## Sheet: Fig5
M	Sham					SAH						SAH + vehicle						SAH + high dose U0126						SAH + i.t. nimodipine						SAH + s.c. nimodipine
1.25e-05	-1	-1	-1	1	0	0	0	0	0	0	0	-1.5	-1	-2	0	0	0	-1	0	-2	-1	0	0	-1	0	-0.5	-0.5	0	0	0	-1	-1	0	0
2.5e-05	-1	-1	-1	1	-1	-1	0	1	0	0	-1	-1	-1	-3	0	0.5	0	-1	0	-2.5	-1	0	-0.5	-1	-1	2	0	0	-1	1	-1	-3	0	0
5e-05	-1	0	-1	2	-1	-1	1	-1	0	-1	-1	-1	-1	-2	-1	-0.5	-1	0	0	-2.5	-1	-1	-0.5	-1	-0.5	1	-1	0	-2	0	-1	-4	-1	0
0.000125	-1	-1	-1	2	-1	-1	0	0	0	-1	-3	-1	-1	-2	0	0	-1	0	0	-1	-2	0.5	-0.5	-1	0.5	0.5	-1.5	0	-2	0	-1	-3	0	0
0.00025	-1	-1	-1	2	-1	0	-1	-2	0	-2	-2	-2	-1	-3	0	0.5	-1	0	0	0.5	1	0.5	-0.5	0	0.5	-1	-2.5	0	-1	0	1	-3	2	0
0.0005	-1	-2	-1	1	2	1	0	3	4	-1	-1	-1	-1	-3	1	1.5	-1	-1	0	-3	-2	1.5	1.5	0	1	0	0	1	-1	1	1	-1	1	1
0.00075	0	-1	0	2	6	1	3	8	5	-2	-2	0	0	-3	2	3	0	0	0	-2.5	-1	2	2	1	1	0.5	2	1	0	3	4	-1	4	1
0.001	1	0	1	3	7	2	4	10	5	-2	-3	0.5	2	-3	3	6	1	0	3	-1	0	2	1.5	4	1	1.5	5.5	3	2	4	6	3	6	2
0.00125	2	-1	1	3	7	2	4	14	6	-2	-3	2.5	2	-2	3	7	3	0	2	-2	1	2	1.5	8	1.5	4.5	9.5	3	2	4	7	4	5	2
0.0015	3	0	2	4	7	2	5	14	6	-2	-3	3	2	1	4	8.5	3	0	2	0.5	0	2	2	6	1.5	3	12.5	4	3	5	9	1	6	3
0.002	4	0	1	3	7	2	7	16	6	-2	-3	3	2	2	5	9	3	0	2	1.5	1	3	2	6	1.5	3.5	12.5	4	5	5	9	4	6	3
0.0025	5	2	1	4	8	3	9	16	7	-3	-4	4	3	2	6	8	4	1	2	2	1	3	2.5	7	2	3.5	13.5	4	7	6	11	4	8	3
0.003	7	3	1	4	7	3	9	17	7	-3	-5	6	4	5	6	9.5	4	2	4	6	1	3.5	3.5	9	5	3.5	19	5	8	7	10	5	8	3

## Sheet: Fig6
ETB				TRPC6				MMP2				MMP9
Fresh	SAH + vehicle	SAH + i.t. nimodipine	SAH + high dose U0126	Fresh	SAH + vehicle	SAH + i.t. nimodipine	SAH + high dose U0126	Fresh	SAH + vehicle	SAH + i.t. nimodipine	SAH + high dose U0126	Fresh	SAH + vehicle	SAH + i.t. nimodipine	SAH + high dose U0126
60.53	93.42	72.66	35.76	0	3.13	13.33	18.6	47.22	61.54	38.54	43.11	22.5	53.97	11.36	3.6
32.2	43.1	68.18	36.96	10.64	2.19	18.18	4.84	7.32	45.21	34.15	64.63	30.86	56.41	48.15	45
46	60.24	46.43	18.92	11.43	7.5	17.39	4.92	14.42	69.88	46.05	47.37	15.75	48.08	35.59	54.17
32.89	43.75	26.32	28.81	3.13	7.41	4.76	6.98	22.5	39.06	40.82	22.06	42.86	63.57	57.41	53.33
22.73	63.16	18.03		5	6.41	10	11.11		51.4	69.23	80		44.64	59.17	56.1
25				4.55	15.63		8.33			38.24					39.29
34.48				12.5			13.79
