# Supplementary material for: MEK1/2 inhibitor U0126, but not nimodipine, reduces upregulation of cerebrovascular contractile receptors after subarachnoid haemorrhage in rats
Source: PLoS One. 2019 Apr 12;14(4):e0215398. doi: 10.1371/journal.pone.0215398 (PMC6461292; doi:10.1371/journal.pone.0215398)
Supplement: S1 Table — (XLSX) [file pone.0215398.s003.xlsx]

## Sheet: S1 Table
	S1 Table Experimental subarachnoid hemmorhage parameters.
	Parameters	Mean arterial blood pressure (MABP)	pH	pCO2 (kPa)	pO2 (kPa)	Pre-Operation weight (g)			Animals included
	Groups	Mean ± SEM	Mean ± SEM	Mean ± SEM	Mean ± SEM	Mean ± SEM	Min	Max	(n)
	Sham	88.38 ± 1.6	7.4 ± 0.02	5.59 ± 0.28	17.14 ± 1.35	336 ± 8	303	363	5
	SAH	86.93 ± 3.0	7.43 ± 0.02	5.34 ± 0.34	16.93 ± 0.82	328 ± 9	304	369	6
	Vehicle	81.18 ± 4.1	7.40 ± 0.01	6.19 ± 0.15	16.34 ± 0.47	335 ± 5	311	351	7
	High dose U0126	87.53 ± 6.0	7.41 ± 0.01	5.62 ± 0.20	17.07 ± 0.79	325 ± 11	306	386	7
	Single high dose U0126	77.72 ± 3.6	7.40 ± 0.01	5.39 ± 0.24	16.07 ± 0.92	316 ± 4	305	326	7
	Low dose U0126	80.71 ± 7.0	7.40 ± 0.01	5.93 ± 0.05	17.20 ± 0.49	347 ± 6	326	358	6
	I.t. Nimodipine	81.83 ± 4.1	7.36 ± 0.02	5.18 ± 0.44	14.56 ± 0.61	297 ± 5	290	305	7
	S.c. Nimodipine	88.89 ± 3.2	7.41 ± 0.01	6.00 ± 0.09	18.47 ± 0.88	321 ± 5	306	336	5
	All Groups	83.59 ± 1.5	7.40 ± 0.01	5.70 ± 0.09	16.85 ± 0.32	326 ± 8	290	386	50
