# Supplementary material for: MEK1/2 inhibitor U0126, but not nimodipine, reduces upregulation of cerebrovascular contractile receptors after subarachnoid haemorrhage in rats
Source: PLoS One. 2019 Apr 12;14(4):e0215398. doi: 10.1371/journal.pone.0215398 (PMC6461292; doi:10.1371/journal.pone.0215398)
Supplement: S2 Table — (XLSX) [file pone.0215398.s004.xlsx]

## Sheet: S2 Table
S2 Table Vessel parameters and rotating pole score percentages.
	Groups	Vessel length (mm)	Vessel length range (mm)	Endothelium response (%)	Rotating pole test 24h High scored/Total scored (%)	Rotating pole test 48h High scored/Total scored (%)
	Sham	1.38 ± 0.03	1.28-1.60	26.0 ± 8.99	0.9	1
	SAH	1.34 ± 0.02	1.20-1.48	27.5 ± 8.91	0.83	0.67
	Vehicle	1.39 ± 0.03	1.20-1.64	17.8 ± 6.63	0.88	0.88
	High dose U0126	1.35 ± 0.04	1.12-1.52	21.7 ± 7.45	0.67	1
	Single high dose U0126	1.36 ± 0.02	1.24-1.56	24.8 ± 10.0	0.71	0.82
	Low dose U0126	1.39 ± 0.03	1.20-1.56	10.8 ± 2.97	0.63	0.96
	I.t. Nimodipine	1.28 ± 0.05	1.00-1.56	32.1 ± 9.32	0.63	0.58
	S.c. Nimodipine	1.44 ± 0.04	1.24-1.68	25.4 ± 8.79	0.75	0.9
	All Groups	1.37 ± 0.01	1.00-1.68	22.9 ± 2.90
